# Supplementary material for: Isolationand Identification of Antagonistic Bacteria Against Sporisorium scitamineum and Their Biocontrol Effect on Sugarcane Smut
Source: Plants (Basel). 2026 Jul 5;15(13):2091. doi: 10.3390/plants15132091 (PMC13363828; doi:10.3390/plants15132091)
Supplement: Supplementary file 1 [file plants-15-02091-s001.zip]

Archive with 1 entries (1 files):
- plants-4354353-supplementary.pdf
